# Supplementary material for: Stillage Waste from Strawberry Spirit Production as a Source of Bioactive Compounds with Antioxidant and Antiproliferative Potential
Source: Antioxidants (Basel). 2023 Feb 9;12(2):421. doi: 10.3390/antiox12020421 (PMC9951990; doi:10.3390/antiox12020421)
Supplement: Supplementary file 1 [file antioxidants-12-00421-s001.zip]

Archive with 1 entries (1 files):
- antioxidants-2206634-supplementary.pdf
